# Supplementary material for: Pregnane X receptor reduces particulate matter-induced type 17 inflammation in atopic dermatitis
Source: Front Immunol. 2024 Sep 27;15:1415350. doi: 10.3389/fimmu.2024.1415350 (PMC11467722; doi:10.3389/fimmu.2024.1415350)
Supplement: Supplementary file 1 [file DataSheet1.zip]

Archive with 13 entries (13 files):
- Supplementary Methods, Table, and Figures.docx
- Supplementary Data 1.xlsx
- Supplementary Data 2.xlsx
- Supplementary Data 3.xlsx
- Supplementary Data 4.xlsx
- Supplementary Data 5.xlsx
- Supplementary Data 6.xlsx
- Supplementary Data 7.xlsx
- Supplementary Data 8.xlsx
- Supplementary Data 9.xlsx
- Supplementary Data 10.xlsx
- Supplementary Data 11.xlsx
- Supplementary Data 12.xlsx
