# Supplementary material for: Pregnane X receptor reduces particulate matter-induced type 17 inflammation in atopic dermatitis
Source: Front Immunol. 2024 Sep 27;15:1415350. doi: 10.3389/fimmu.2024.1415350 (PMC11467722; doi:10.3389/fimmu.2024.1415350)
Supplement: Supplementary file 1 [file DataSheet1.zip › Supplementary Data 1.xlsx]

## Sheet: Figure 1
Table for Figure 1D
	Control					AD					AD + Low PM					AD + High PM
Erythema (0-3)	0	0	0	0	0	1.5	2	1	2	1	2	2	2	1.5	1.5	3	2.5	3	2.5	2.5
Edema (0-3)	0	0	0	0	0	1	1	0	1.5	0	1	1.5	1.5	1	1	1.5	2	2	1.5	2
Erosion (0-3)	0	0	0	0	0	1	1	1	1	1	2	2	2.5	1	1	2.5	3	3	2	2.5
Dryness (0-3)	0	0	0	0	0	0	1	1	2	1	1.5	2	1.5	2.5	2.5	2	2.5	2	3	2.5
Total (0-12)	0	0	0	0	0	3.5	5	3	6.5	3	6.5	7.5	7.5	6	6	9	10	10	9	9.5
Table for Figure 1E
	Control					AD					AD + Low PM					AD + High PM
Epidermis	32.89	26.7467	24.5733	23.3867	25.3467	107.957	78.16	86.62	112.357	102.743	115.293	133.087	118.177	136.11	163.91	116.473	233.77	158.597	186.22	173.08
Dermis	157.207	177.747	171.33	169.457	189.65	395.613	322.267	337.637	283.56	344.673	355.403	344.23	372.847	375.033	485.873	341.183	567.837	429.573	387.62	372.773
Total	190.097	204.493	195.903	192.843	214.997	503.57	400.427	424.257	395.917	447.417	470.697	477.317	491.023	511.143	649.783	457.657	801.607	588.17	573.84	545.853
