# Supplementary material for: Pregnane X receptor reduces particulate matter-induced type 17 inflammation in atopic dermatitis
Source: Front Immunol. 2024 Sep 27;15:1415350. doi: 10.3389/fimmu.2024.1415350 (PMC11467722; doi:10.3389/fimmu.2024.1415350)
Supplement: Supplementary file 1 [file DataSheet1.zip › Supplementary Data 2.xlsx]

## Sheet: Figure 2
Table for Figure 2A
Control	AD	AD + Low PM	AD + High PM
0.152015	1.61247	0.618943	0.958554
0.189123	0.803771	0.614134	1.10158
0.5499	0.569847	1.06271	1.01013
0.278612	0.595259	0.66208	0.767534
0.145406	1.41865	1.15406	0.668943
Table for Figure 2B
Control	AD	AD + Low PM	AD + High PM
0.450474	1.56313	0.169539	1.10631
0.1634	1.50989	2.353	1.21966
0.732883	0.742264	0.814027	0.588156
0.731422	0.466958	1.46382	1.22839
0.531887	0.717764	1.18192	1.29678
Table for Figure 2C
Control	AD	AD + Low PM	AD + High PM
0.7	8.21	2.8	5.27
0.7	4.51	4.45	3.76
0.56	3.44	2.16	6.96
0.56	7.84	7.09	4.7
0.97	6.27	11.64	4.33
Table for Figure 2D
Control	AD	AD + Low PM	AD + High PM
97.03	44.79	107.13	161.39
44.79	214.08	214.08	91.94
33.8	146.78	55.54	311.83
22.48	117.14	156.53	86.83
33.8	274.95	107.13	86.83
Table for Figure 2E
Control	AD	AD + Low PM	AD + High PM
283.1	648	877.5	794.75
272.05	687.4	1028.4	928.25
255.15	595.5	668.85	813.85
274.45	858.7	665.25	978
304.6	840.7	492.5	532.85
Table for Figure 2F
Control	AD	AD + Low PM	AD + High PM
0.501375	0.873765	1.32719	2.75377
1.29265	1.39944	2.24189	2.99849
0.323819	0.700227	2.14048	2.45768
1.20772	0.794555	1.53225	2.20133
0.757644	1.23201	2.2357	2.63131
Table for Figure 2G
Control	AD	AD + Low PM	AD + High PM
0.233298	1.3807	1.26782	3.2309
1.39646	1.31649	0.477068	4.15932
1.33905	0.823791	1.87047	1.23646
0.150858	0.789786	1.40014	2.25253
0.169424	0.689241	2.032	2.10717
Table for Figure 2H
Control	AD	AD + Low PM	AD + High PM
3.63	5.8	29.82	43.14
1.64	6.49	67.03	59.02
2.35	10.55	79.26	39.9
0.93	6.26	33.95	102.34
2.23	5.58	95.79	82.97
Table for Figure 2I
Control	AD	AD + Low PM	AD + High PM
54.5818	46.8118	86.7359	169.221
53.2642	6.01231	110.307	121.885
0	27.2318	97.4238	113.898
6.14308	13.2085	58.5363	100.742
0	52.6054	97.6891	115.495
Table for Figure 2J
Control	AD	AD + Low PM	AD + High PM
0.415826	0.915911	1.18832	2.02078
0.740308	0.900815	1.9724	3.01665
0.213846	0.710256	1.0021	3.40801
0.681863	1.21244	1.52573	1.59788
0.288653	1.26057	2.70563	1.54437
Table for Figure 2K
Control	Atopy	Atopy + Low PM	Atopy + High PM
1	1.56842	2.88501	3.03958
1	1.52663	2.59108	2.77563
1	1.75074	2.94874	3.71539
1	1.90043	1.97172	2.77844
1	1.7684	2.74013	4.22509
Table for Figure 2L
Control	AD	AD + Low PM	AD + High PM
0.64331	1.03757	1.56772	1.81654
0.958134	0.878676	1.10287	1.77008
0.946664	1.035	1.26466	1.34268
0.612649	1.00756	0.902896	1.12486
0.437086	1.0412	0.920648	2.60558
Table for Figure 2M
Control	AD	AD + Low PM	AD + High PM
0.400351	0.99445	0.822065	2.67143
1.3456	1.11295	1.52373	3.04443
0.36658	0.79003	0.970152	2.90962
1.3355	0.915705	1.41411	1.83589
0.457756	1.18686	2.57897	2.30828
