# Supplementary material for: Pregnane X receptor reduces particulate matter-induced type 17 inflammation in atopic dermatitis
Source: Front Immunol. 2024 Sep 27;15:1415350. doi: 10.3389/fimmu.2024.1415350 (PMC11467722; doi:10.3389/fimmu.2024.1415350)
Supplement: Supplementary file 1 [file DataSheet1.zip › Supplementary Data 3.xlsx]

## Sheet: Figure 3
Table for Figure 3A
0	25	50	100	200	400	PM concentration
104.29	110.873	96.3867	103.234	65.7812	46.7085
92.4105	104.389	109.817	107.771	70.0379	59.6106
103.3
Table for Figure 3B
Control	Atopy	AP25	AP50	AP100	AP200	AP400
98.8116	90.8157	114.789	90.4783	88.439	68.3979	54.8856
101.188	99.1051	102.406	91.2559	99.5012	74.6772	62.3093
	125.851		131.617	98.2101	80.6632	58.392
Table for Figure 3C
Control	Atopy	Atopy + PM	Control	Atopy	Atopy + PM
0.39685	0.93396	2.07258	0.9339	1.31612	6.15553
0.38499	1.07314	2.74649	1.10699	2.42399	6.05846
0.39108	0.9929	2.71561	0.3892	3.56805	4.10321
Table for Figure 3D
Control	Atopy	Atopy + PM	Control	Atopy	Atopy + PM
0.66518	1.01501	1.26743	0.97235	1.55013	1.38007
0.62275	1.01125	0.97903	1.01012	1.32548	1.79902
0.68949	0.97374	1.19784	0.98461	1.15821	1.5592
Table for Figure 3E
Control	Atopy	Atopy + PM	Control	Atopy	Atopy + PM
0.06471	1.06122	1.59548	0.16327	1.43506	2.35884
0.06651	1.03532	1.7108	0.22196	1.63231	2.55743
0.06654	0.90347	1.87011	0.18002	1.52172	2.56457
Table for Figure 3F
Control	Atopy	Atopy + PM	Control	Atopy	Atopy + PM
0.00738	1.02931	2.30494	0.04394	1.40698	2.76998
0.00855	0.99861	2.00529	0.04229	1.47843	3.01314
0.0074	0.97208	1.74724	0.04389	1.3861	2.99853
Table for Figure 3G
Control	Atopy	Atopy + PM	Control	Atopy	Atopy + PM
0.86	1.06	2.98	1.46	1.46	5.14
0.65	1.66	3.35	0.44	1.46	5.49
1.06	0.65	2.42	0.44	1.06	4.07
Table for Figure 3H
Control	Atopy	Atopy + PM	Control	Atopy	Atopy + PM
60	300	500	160	360	980
60	300	570	160	300	810
100	300	500	160	300	710
Table for Figure 3I
Control	Atopy	Atopy + PM	Control	Atopy	Atopy + PM
0.32	215.91	363.55	0.32	503.53	841.53
0.22	231.36	351.63	0.32	441.19	871.24
0.22	220.88	357.09	0.27	503.41	876.56
Table for Figure 3J
Control	Atopy	Atopy + PM	Control	Atopy	Atopy + PM
0.32419	1.17026	2.70523	0.30117	0.54172	0.81291
0.49376	0.84092	2.99439	0.2991	0.4963	0.86145
0.4179	0.98882	2.43474	0.30517	0.41701	0.86902
Table for Figure 3K
Control	Atopy	Atopy + PM	Control	Atopy	Atopy + PM
0.73771	1	1.55859	0.4183	0.54007	0.72187
0.55889	1	1.84286	0.5956	0.66929	0.63294
0.70976	1	1.29209	0.75894	0.858	0.92705
Table for Figure 3L
Control	Atopy	Atopy + PM	Control	Atopy	Atopy + PM
0.31466	1.01539	1.5985	0.24252	0.50661	1.09935
0.46318	1.07486	1.99216	0.24245	0.54563	1.22303
0.58453	0.90976	1.70132	0.27917	0.62214	0.96365
