# Supplementary material for: Pregnane X receptor reduces particulate matter-induced type 17 inflammation in atopic dermatitis
Source: Front Immunol. 2024 Sep 27;15:1415350. doi: 10.3389/fimmu.2024.1415350 (PMC11467722; doi:10.3389/fimmu.2024.1415350)
Supplement: Supplementary file 1 [file DataSheet1.zip › Supplementary Data 4.xlsx]

## Sheet: Figure 4
Table for Figure 4A
0	0.1	1	20	50	100	Rifampicin concentration
0.891925	1.45916	1.11348	1.35094	1.62646	1.66006
0.94863	1.30681	1.44903	1.22623	1.79969	1.98043
1.02499	1.02887			1.60434	2.29259
1.09965				1.80433
1.0348
Table for Figure 4B
Control	Atopy + PM	Atopy + PM + Low RIF	Atopy + PM + High RIF
0.049362	0.976703	1.11719	1.27344
0.039558	1.01781	1.11445	1.14039
0.041175	1.00549	1.16101	1.42823
Table for Figure 4C
Control	Atopy + PM	Atopy + PM + Low RIF	Atopy + PM + High RIF
0.114892	1.06669	0.270918	0.493144
0.180576	1.06183	0.19992	0.240972
0.169915	0.871482	0.412813	0.443461
Table for Figure 4D
Control	Atopy + PM	Atopy + PM + Low RIF	Atopy + PM + High RIF
0.2833	0.919911	0.692428	0.773543
0.30492	1.04256	0.821601	0.680889
0.304377	1.03753	0.842024	0.800514
Table for Figure 4E
Control	Atopy + PM	Atopy + PM + Low RIF	Atopy + PM + High RIF
0.002818	0.993713	0.784907	0.651905
0.003373	1.06941	0.910242	0.629175
0.002833	0.936875	0.748107	0.630772
Table for Figure 4F
Control	Atopy + PM	Atopy + PM + Low RIF	Atopy + PM + High RIF
0.000182	0.951251	0.435001	0.27216
0.000184	1.003	0.483401	0.225298
0.000174	1.04575	0.481836	0.243268
Table for Figure 4G
Control	Atopy + PM	Atopy + PM + Low RIF	Atopy + PM + High RIF
1.35	3.52	2.12	1.13
1.35	3.4	2.01	1.78
1.78	4.73	2.93	1.35
Table for Figure 4H
Control	Atopy + PM	Atopy + PM + Low RIF	Atopy + PM + High RIF
90	1070	710	320
320	1030	400	320
240	870	320	240
Table for Figure 4I
Control	Atopy + PM	Atopy + PM + Low RIF	Atopy + PM + High RIF
0.57	1114.92	420.74	264.23
0.33	1166.46	445.21	260.7
0.65	889.62	410.63	278.09
