# Supplementary material for: Pregnane X receptor reduces particulate matter-induced type 17 inflammation in atopic dermatitis
Source: Front Immunol. 2024 Sep 27;15:1415350. doi: 10.3389/fimmu.2024.1415350 (PMC11467722; doi:10.3389/fimmu.2024.1415350)
Supplement: Supplementary file 1 [file DataSheet1.zip › Supplementary Data 5.xlsx]

## Sheet: Figure 5
Table for Figure 5A
0	25	50	100	200	400	PM concentration
100	97.6367	88.5871	113.23	70.1761	77.4036
100	90.0756	97.5952	110.129	102.263	51.0988
100	97.3449	99.1103	99.7056	49.4265	37.2028
Table for Figure 5B
0	0	25	50	100	PM concentration
0	100	133.47	199.42	170.75
0	100	149.64	171.8	154.2
0	100.001	220.182	188.956	152.399
Table for Figure 5C
0	0	25	50	100	PM concentration
0	100	58.57	62.06	71.47
0	100	56.54	73.33	94.75
0	100	93.0015	99.2006	110.399
Table for Figure 5D
siControl	siPXR
9.15278e-05	2.3873e-06
8.97047e-05	2.30244e-06
Table for Figure 5E
siControl				siPXR
0	0	50	100	0	0	50	100	PM concentration
100.001	242.423	354.492	196.311	71.9835	204.191	278.32	270.732
100.004	215.044	192.527	152.406	50.8766	157.319	176.151	259.668
99.9939	231.61	283.708	564.175	43.5871	173.244	145.824	454.103
100.003	448.555	470.635	443.035	57.4195	251.41	327.902	275.067
100.005	146.352	210.08	346.489	68.9308	194.806	206.393	268.014
