# Supplementary material for: Pregnane X receptor reduces particulate matter-induced type 17 inflammation in atopic dermatitis
Source: Front Immunol. 2024 Sep 27;15:1415350. doi: 10.3389/fimmu.2024.1415350 (PMC11467722; doi:10.3389/fimmu.2024.1415350)
Supplement: Supplementary file 1 [file DataSheet1.zip › Supplementary Data 6.xlsx]

## Sheet: Figure 6
Table for Figure 6B
min	siControl			siPXR
0	0.044815	0.415358	0.060387	0.020663	0.472012	0.016911
15	0.246517	0.685511	0.294651	0.249554	0.650835	0.264967
30	0.584767	1.16135	0.801957	0.252108	0.413856	0.301601
60	0.624591	0.883894	0.872089	0.542035	0.752065	0.568977
Table for Figure 6C
min	siControl			siPXR
0	0.06599	0.228308	0.088073	0.077105	0.06189	0.079935
15	0.533767	1.05144	0.718213	1	1	1
30	0.916286	0.237211	1.00775	1.06254	0.345381	1.12923
60	0.505449	0.214752	0.540873	0.864847	0.136348	0.976004
Table for Figure 6D
min	siControl			siPXR
0	0.016977	0.014054	0.017836	0.05644	0.04466	0.034423
15	0.534807	0.455224	0.512459	1	1	1
30	0.565481	0.484489	0.625784	0.487436	0.348251	0.392384
60	1.20323	0.867832	1.14123	1.70947	1.17033	1.15704
Table for Figure 6E
min	siControl			siPXR
0	1.13447	0.945518	1.10218	1	1	1
15	0.083173	0.024409	0.032143	0.084002	0.029808	0.044003
30	0.025192	0	0	0.028399	0.005675	0.008909
60	0.696952	0.605547	0.612875	0.699809	0.53523	0.817905
