# Supplementary material for: Pregnane X receptor reduces particulate matter-induced type 17 inflammation in atopic dermatitis
Source: Front Immunol. 2024 Sep 27;15:1415350. doi: 10.3389/fimmu.2024.1415350 (PMC11467722; doi:10.3389/fimmu.2024.1415350)
Supplement: Supplementary file 1 [file DataSheet1.zip › Supplementary Data 7.xlsx]

## Sheet: Supplemental Figure 1
Table for Supplemental Figure 1A
Control	AD	AD + Low PM	AD + High PM
0.034016	0.246703	0.056474	1.46263
0.002042	0.880293	2.54335	1.19171
0.007682	1.23774	1.43679	2.01485
0.01161	1.06118	1.20674	1.62247
0.003204	1.57409	0.413613	1.75215
Table for Supplemental Figure 1B
Control	AD	AD + Low PM	AD + High PM
0.203971	0.968985	4.38955	2.32133
0.156796	1.0633	2.65357	1.05615
0.18974	1.59867	7.45816	1.00003
0.313444	0.468373	1.11891	3.0887
0.297426	0.900674	0.536663	5.02824
Table for Supplemental Figure 1C
Control	AD	AD + Low PM	AD + High PM
6.53	23.13	63.41	52.54
5.03	28.4	18.87	58.15
4.27	40.03	69.83	76.22
2.93	37.26	36.4	47.41
4.46	38.13	39.68	71.85
Table for Supplemental Figure 1D
Control	AD	AD + Low PM	AD + High PM
3.435	5.37	28.245	11.91
3.615	8.16	26.985	14.235
4.875	7.815	10.38	19.8
2.475	10.47	10.725	14.055
5.1	5.745	14.235	17.46
