# Supplementary material for: Pregnane X receptor reduces particulate matter-induced type 17 inflammation in atopic dermatitis
Source: Front Immunol. 2024 Sep 27;15:1415350. doi: 10.3389/fimmu.2024.1415350 (PMC11467722; doi:10.3389/fimmu.2024.1415350)
Supplement: Supplementary file 1 [file DataSheet1.zip › Supplementary Data 8.xlsx]

## Sheet: Supplemental Figure 2
Table for Supplemental Figure 2A
	Vehicle	TNF+IFNg/PM0	TNF+IFNg/PM50	TNF+IFNg/PM100
1	2013.5	3113.5	10739.5	7271.5
2	2627.5	4563.5	12208.5	11076.5
3	2088.5	4201.5	10888.5	15196.5
Table for Supplemental Figure 2B
	Vehicle	Rifamficin 10uM
1	4714.5	136406
2	3528.5	144566
3	3332.5	84597.5
