# Supplementary material for: Pregnane X receptor reduces particulate matter-induced type 17 inflammation in atopic dermatitis
Source: Front Immunol. 2024 Sep 27;15:1415350. doi: 10.3389/fimmu.2024.1415350 (PMC11467722; doi:10.3389/fimmu.2024.1415350)
Supplement: Supplementary file 1 [file DataSheet1.zip › Supplementary Data 9.xlsx]

## Sheet: Supplemental Figure 3
Table for Supplemental Figure 3A
IL-1b mRNA	Vehicle	SPA70	TNFa+IFNg+PM100+veh	TNFa+IFNg+PM100+SPA70 5	TNFa+IFNg+PM100+SPA70 10
1	0.130688	0.162607	0.999998	1.12172	0.966271
2	0.132065	0.194201	1	1.28426	0.959688
3	0.19991	0.216278	0.999973	1.38191	1.14698
Table for Supplemental Figure 3B
IL-6 mRNA	Vehicle	SPA70	TNFa+IFNg+PM100+veh	TNFa+IFNg+PM100+SPA70 5	TNFa+IFNg+PM100+SPA70 10
1	0.018133	0.105929	1	1.23367	1.85676
2	0.025557	0.144743	1	1.89039	2.22321
3	0.004721	0.118625	1	1.43097	2.16305
Table for Supplemental Figure 3C
IL-23 mRNA	Vehicle	SPA70	TNFa+IFNg+PM100+veh	TNFa+IFNg+PM100+SPA70 5	TNFa+IFNg+PM100+SPA70 10
1	0.502915	0.798069	1	1.15893	1.29545
2	0.490095	0.982594	1	1.54565	2.19383
3	0.460605	0.918979	0.999999	1.28692	2.12841
