# Supplementary material for: Pregnane X receptor reduces particulate matter-induced type 17 inflammation in atopic dermatitis
Source: Front Immunol. 2024 Sep 27;15:1415350. doi: 10.3389/fimmu.2024.1415350 (PMC11467722; doi:10.3389/fimmu.2024.1415350)
Supplement: Supplementary file 1 [file DataSheet1.zip › Supplementary Data 10.xlsx]

## Sheet: Supplemental Figure 4
Table for Supplemental Figure 6B
	p-p65/t-p65	Control		SPA70
	0 min	0.046763	0.034579	0.079255	0.015
	15min	1	1	2.64638	1.15357
	30 min	0.372033	0.384293	0.763671	0.746754
	60min	0.367113	0.420605	0.723892	0.489728
	120min	0.518931	0.379685	0.874943	0.773766
