# Supplementary material for: Pregnane X receptor reduces particulate matter-induced type 17 inflammation in atopic dermatitis
Source: Front Immunol. 2024 Sep 27;15:1415350. doi: 10.3389/fimmu.2024.1415350 (PMC11467722; doi:10.3389/fimmu.2024.1415350)
Supplement: Supplementary file 1 [file DataSheet1.zip › Supplementary Data 11.xlsx]

## Sheet: Supplementary Figure 5
Table for Supplemental Figure 5A
IL-1b mRNA	siControl	siControl	siControl	siPXR	siPXR	siPXR
	Vehicle	TNFa+IFNg+PM100	TNFa+IFNg+PM100+Rifampicin	Vehicle	TNFa+IFNg+PM100	TNFa+IFNg+PM100+Rifampicin
1	0.027	1	0.619	0.041	1.896	1.086
2	0.033	1	0.76	0.043	1.816	0.959
3	0.025674	1.00003	0.671388	0.04088	1.9163	1.05317
Table for Supplemental Figure 5B
IL-6 mRNA	siControl	siControl	siControl	siPXR	siPXR	siPXR
	Vehicle	TNFa+IFNg+PM100	TNFa+IFNg+PM100+Rifampicin	Vehicle	TNFa+IFNg+PM100	TNFa+IFNg+PM100+Rifampicin
1	0.010465	0.999989	0.740607	0.010829	1.34733	1.04817
2	0.011363	0.999983	0.730111	0.01113	1.27911	0.947736
3	0.011867	1.00002	0.772843	0.015601	1.20385	0.862962
